# Supplementary material for: Glutamate dehydrogenase (Gdh2)-dependent alkalization is dispensable for escape from macrophages and virulence of Candida albicans
Source: PLoS Pathog. 2020 Sep 16;16(9):e1008328. doi: 10.1371/journal.ppat.1008328 (PMC7521896; doi:10.1371/journal.ppat.1008328)
Supplement: S5 Vid — (ZIP) [file ppat.1008328.s015.zip]

Archive with 2 entries (2 files):
- SV5a_TLM - WT-GFP vs gdh2-RFP #1.wmv
- SV5b_TLM - WT-GFP vs gdh2-RFP #2.wmv
